# Supplementary material for: Emerging roles of circular RNAs in regulating the hallmarks of thyroid cancer
Source: Cancer Gene Ther. 2024 Feb 5;31(4):507–16. doi: 10.1038/s41417-024-00736-0 (PMC11016468; doi:10.1038/s41417-024-00736-0)
Supplement: Supplementary file 1 — Categorization based on hallmarks: comprehensive researchs of circRNA mechanisms in thyroid cancer [file 41417_2024_736_MOESM1_ESM.xlsx]

## Sheet: Table S1
Table S1.Categorization based on hallmarks: comprehensive researchs of circRNA mechanisms in thyroid cancer
Circbase_id	Circrna_type	Host gene	Regulation	miRNAs	Target gene	Singnal pathway	Intercation mechanisms	Hallmarks of cancer								PMID of the cited literature	Pathology	AJCC TNM stage I-II(High/Total)	AJCC TNM stage III-IV(High/Total)	Relative exp by III-IV/I-II stage
								Sustaining proliferative signaling	Evading growth suppressors	Activating invasion and metastasis	Inducing angiogenesis	Resisting cell death	Deregulating cellular energetics	Unlocking phenotypic plasticity	Non-mutational epigenetic reprogramming
hsa_circ_0000144	intron	SLAMF6	up	miR-1178-3p	YWHAH	NA	sponge	○	○	○	○					35902926	PTC	5/17	11/16	higher
hsa_circ_0000266	intron	FAM53B	down	miR‑183‑5p	CCDC6	NA	sponge	○	○	○	○					35598218	PTC	16/27	7/20	lower
hsa_circ_0082003	exon	PSD3	up	miR-363-3p	HMGB1	NA	sponge	○	○	○	○					36136992	PTC	NA	NA	NA
hsa_circ_0000644	intron	KIAA1199	up	miR-671-5p	ANXA2	NA	sponge	○	○	○	○					36224454	PTC	6/21	14/19	higher
hsa_circ_0059354	exon	RASSF2	up	miR-766-3p	ARFGEF1	NA	sponge	○	○	○	○					34854069	PTC	NA	NA	higher
hsa_circ_0025033	exon	FOXM1	up	miR-1231	NA	NA	sponge	○	○	○		○				30709584	PTC	NA	NA	NA
hsa_circ_0001821	exon	PVT1	up	miR-126	NA	NA	sponge	○	○	○		○				35520785	PTC	6/11	15/22	higher
hsa_circ_0089153	exon	NUP214	up	miR-145	ZEB2	NA	sponge	○	○	○		○				30415780	PTC	NA	NA	NA
hsa_circ_0049055	exon	RPS28	up	miR-345-5p	FZD8	NA	sponge	○	○	○		○				34108309	PTC	NA	NA	NA
hsa_circ_0077514	exon	HACE1	up	miR-346	Tfcp2L1	NA	sponge	○	○	○		○				34092745	PTC	19/48	11/13	higher
hsa_circ_0011385	exon	EIF3I	up	miR‑361‑3p	NA	NA	sponge	○	○	○		○				32082079	PTC	NA	NA	NA
hsa_circ_0058124	exon	FN1	up	miR-370-3p	LMO4	NA	sponge	○	○	○		○				33061633	PTC	NA	NA	NA
hsa_circ_0000461	exon	NCOR2	up	miR-615a-5p	MAT2	NA	sponge	○	○	○		○				32940102	PTC	NA	NA	NA
hsa_circ_0007694	exon	ATM	up	NA	NA	NA	unclear	○	○	○		○				32355548	PTC	NA	NA	NA
hsa_circ_0067934	exon	PRKCI	up	NA	NA	PI3K/AKT	unclear	○	○	○		○				30779728	PTC	13/35	15/22	higher
hsa_circ_0122683	exon	PRKCI	up	miR-335	E2F3	NA	sponge	○	○	○			○			33716239	PTC	12/29	12/19	higher
hsa_circ_0039411	exon	MMP2	up	miR-423-5p	SOX4	NA	sponge	○	○	○			○			34738852	PTC	NA	NA	NA
hsa_circ_0015278	exon	KLHL20	down	NA	NA	PI3K/AKT/mTOR	unclear	○	○	○			○			35447227	PTC	NA	NA	NA
hsa_circ_0058129	exon	FN1	up	miR-873-5p	FSTL1	NA	sponge	○	○	○				○		35373391	PTC	NA	NA	NA
hsa_circ_0067934	exon	PRKCI	up	miR-1301-3p	HMGB1	PI3K/Akt/MAPK	sponge	○	○	○					○	34704451	PTC	2/8	14/22	higher
hsa_circ_0061406	exon	TIAM1	up	miR-646	HNRNPA1	NA	sponge	○	○	○					○	35022405	PTC	NA	NA	NA
hsa_circ_0007144	exon	PTPRM	up	miR-885-5p	DNMT3A	NA	sponge	○	○	○					○	36098040	PTC	NA	NA	NA
hsa_circ_0000644	intron	KIAA1199	up	miR-1205	E2F3	NA	sponge	○	○	○						34919034	PTC	NA	NA	NA
hsa_circ_0041821	exon	NREURL4	down	miR-1278	LATS1	NA	sponge	○	○	○						34306334	PTC	NA	NA	lower
hsa_circ_0027446	exon	HMGA2	up	miR-129-5p	CLDN1	NA	sponge	○	○	○						36058014	PTC	NA	NA	NA
hsa_circ_0067934	exon	PRKCI	up	miR-1304	CXCR1	NA	sponge	○	○	○						31858554	PTC	NA	NA	higher
hsa_circ_0001955	exon	CSNK1G1	up	miR-149-5p	MAPK1	MAPK	sponge	○	○	○						35023214	PTC	NA	NA	NA
hsa_circ_0072088	exon	ZFR	up	miR-16	MAPK1	MAPK	sponge	○	○	○						34323000	PTC	NA	NA	NA
hsa_circ_0003892	exon	LDLR	up	miR‑195‑5p	LIPH	NA	sponge	○	○	○						32549788	PTC	NA	NA	NA
hsa_circ_0078738	exon	WDR27	up	miR-215-5p	TRIM44	NA	sponge	○	○	○						34040392	PTC	NA	NA	NA
hsa_circ_0058124	exon	FN1	up	miR-218-5p	NUMB	NOTCH3	sponge	○	○	○						31324198	PTC	22/57	24/35	higher
hsa_circ_0079558	exon	RAPGEF5	up	miR-26b-5p	NA	MET/AKT	sponge	○	○	○						34565758	PTC	7/21	8/9	higher
hsa_circ_0002360	exon	RUNX1	up	miR-296-3p	DDHD2	NA	sponge	○	○	○						33479208	PTC	12/34	13/17	higher
hsa_circ_0031250	exon	PRMT5	up	miR-30c	E2F3	NA	sponge	○	○	○						32494192	PTC	NA	NA	higher
hsa_circ_0003892	exon	LDLR	up	miR-326	LASP1	NA	sponge	○	○	○						36394255	PTC	13/30	15/26	higher
hsa_circ_0003747	exon	ALS2CR8	up	miR-338-3p	PLCD3	NA	sponge	○	○	○						37166441	PTC	NA	NA	NA
hsa_circ_0001018	exon	CCT4	up	miR-338-3p	SOX4	NA	sponge	○	○	○						33898108	PTC	10/28	16/23	higher
hsa_circ_0088483	exon	NEK6	up	miR-370-3p	FZD8	Wnt/β-catenin	sponge	○	○	○						30207869	PTC	NA	NA	NA
hsa_circ_0003141	exon	UBAP2	up	miR‑370‑3p	UBAP2	NA	sponge	○	○	○						34346032	PTC	6/17	7/9	higher
hsa_circ_0102272	intron	RTN1	up	miR‑431‑5p	TGFA	NA	sponge	○	○	○						35804263	PTC	12/32	15/22	higher
hsa_circ_0124055	exon	DAG1	up	miR-486-3p	MTA1	NA	sponge	○	○	○						36604405	PTC	NA	NA	NA
hsa_circ_0004458	exon	PSD3	up	miR-637	HEMGN	PI3K/Akt	sponge	○	○	○						33203523	PTC	NA	NA	NA
hsa_circ_0003892	exon	LDLR	up	miR-637	LMO4	NA	sponge	○	○	○						34925640	PTC	5/18	18/27	higher
hsa_circ_0004789	exon	SMURF2	up	NA	CTNNBIP1	Wnt/β-catenin	unclear	○	○	○						30424816	PTC	NA	NA	NA
hsa_circ_0102272	intron	RTN1	up	NA	NA	NA	unclear	○	○	○						32367651	PTC	19/40	14/18	higher
hsa_circ_0011058	exon	TMEM222	up	miR-335-5p	YAP1	NA	sponge	○	○		○					34562605	PTC	12/32	19/30	higher
hsa_circ_0001666	exon	FAM120B	up	miR‑330‑5p	ETV4	NA	sponge	○	○			○				33760216	PTC	NA	NA	NA
hsa_circ_0067934	exon	PRKCI	up	miR-545-3p	SLC7A11	NA	sponge	○	○			○				34290668	No Patients	NA	NA	NA
hsa_circ_0023990	exon	NOX4	up	miR-485-5p	FOXM1	NA	sponge	○	○				○	○		34414414	PDTC/ATC	NA	NA	NA
hsa_circ_0025033	exon	FOXM1	up	miR-1179	HMGB1	NA	sponge	○	○							31951855	PTC	12/35	27/43	higher
hsa_circ_0107702	exon	TP53	up	miR‑1233‑3p	MDM2	NA	sponge	○	○							32500444	PTC	NA	NA	NA
hsa_circ_0039411	exon	MMP2	up	miR-1179	ABCA9	NA	sponge	○	○							31270819	PTC	NA	NA	NA
hsa_circ_0004458	exon	PSD3	up	miR-885-5p	RAC1	NA	sponge	○	○							30086127	PTC	NA	NA	NA
hsa_circ_0001821	exon	PVT1	up	miR-195	VEGFA	Wnt/β-catenin	sponge	○		○	○					34927541	PTC	8/28	15/22	higher
hsa_circ_0051428	exon	RELB	up	miR-1248	FN1	NA	sponge	○		○		○				37183944	PTC	NA	NA	NA
hsa_circ_0000285	exon	HIPK3	up	miR-127-5p	CDH2	NA	sponge	○		○		○				35447001	unclear	NA	NA	NA
hsa_circ_0057209	exon	LOC100506866	down	miR-183	STK4	Hippo	sponge	○		○		○				35308166	unclear	NA	NA	lower
hsa_circ_0058063	exon	ATIC	up	miR-330-3p	SDC4	NA	sponge	○		○		○				35324533	unclear	NA	NA	NA
hsa_circ_0004771	exon	NRIP1	up	miR-653-5p	PBX3	NA	sponge	○		○		○				35646117	PTC	12/30	25/38	higher
hsa_circ_0002111	exon	PSD3	up	miR-134-5p	FSTL1	NA	sponge	○		○			○			36227499	PTC	NA	NA	NA
hsa_circ_0000043	exon	PUM1	up	miR-21-5p	MAPK1	MAPK	sponge	○		○			○			33481227	PTC	7/25	20/29	higher
hsa_circ_0122683	exon	PRKCI	up	miR-516b	PDK1	NA	sponge	○		○			○			34527562	PTC	NA	NA	NA
hsa_circ_0058124	exon	FN1	up	miR-940	MAPK1	MAPK	sponge	○		○			○			32110054	PTC	NA	NA	higher
hsa_circ_0001627	Elci	BACH2	up	miR-139-5p	LMO4	NA	sponge	○		○				○		30796202	PTC	NA	NA	NA
hsa_circ_0102272	intron	RTN1	up	miR-101-3p	HMGB1	NA	sponge	○		○						36826778	PTC	NA	NA	NA
hsa_circ_0062389	exon	PI4KA	up	miR-1179	HMGB1	NA	sponge	○		○						33926347	PTC	NA	NA	NA
hsa_circ_0005273	exon	PTK2	up	miR-1183	SOX2	NA	sponge	○		○						31693489	PTC	NA	NA	NA
hsa_circ_0100721	exon	DOCK1	up	miR-124	NA	JAK/STAT/AMPK	sponge	○		○						32584497	unclear	NA	NA	NA
hsa_circ_0072088	exon	ZFR	up	miR-1261	C8orf4	NA	sponge	○		○						29842886	PTC	NA	NA	NA
hsa_circ_0103552	exon	UBR1	up	miR-127	NA	NA	sponge	○		○						32196608	unclear	NA	NA	NA
hsa_circ_0001313	exon	CDCC66	up	miR-129-5p	LARP1	NA	sponge	○		○						35264065	PTC	12/34	17/26	higher
hsa_circ_0011385	exon	EIF3I	up	miR-149	KIF2A	NA	sponge	○		○						32368390	PTC	11/28	15/20	higher
hsa_circ_0002623	exon	VANGL1	up	miR-194	ZEB1	NA	sponge	○		○						35300347	PTC	14/46	19/31	higher
hsa_circ_0001681	exon	RAPGEF5	up	miR-198	FGFR1	NA	sponge	○		○						30785065	PTC	NA	NA	NA
hsa_circ_0026782	exon	ITGA7	up	miR-198	FGFR1	NA	sponge	○		○						32685526	unclear	NA	NA	NA
hsa_circ_0000144	intron	SLAMF6	up	miR‐217	AKT3	PI3K/AKT	sponge	○		○						32890417	unclear	NA	NA	NA
hsa_circ_0114975	exon	ITCH	down	miR-22-3p	CBL	β-catenin	sponge	○		○						30190130	PTC	NA	NA	NA
hsa_circ_0001821	exon	PVT1	up	miR‑384	NA	NA	sponge	○		○						36185502	unclear	11/28	7/8	higher
hsa_circ_0000119	exon	MAN1A2	up	miR-449a	MTDH	NA	sponge	○		○						36066401	PTC	NA	NA	NA
hsa_circ_0009294	exon	SSU72	up	miR-451a	S1PR2	PI3K/AKT	sponge	○		○						35372340	PTC	NA	NA	NA
hsa_circ_0003505	exon	USP22	up	miR-488-3p	HAS2	AKT	sponge	○		○						32862195	PTC	8/29	17/21	higher
hsa_circ_0000615	exon	ZNF609	up	miR-514a-5p	NA	NA	sponge	○		○						35135416	No Patients	NA	NA	NA
hsa_circ_0007293	exon	COPZ2	up	miR-653-5p	PAX6	NA	sponge	○		○						34866540	PTC	7/19	15/21	higher
hsa_circ_0001461	exon	FAT1	up	miR-873	ZEB1	NA	sponge	○		○						33133224	PTC	NA	NA	NA
hsa_circ_0001681	exon	GALNT10	up	miR-942-5p	TWIST1	NA	sponge	○		○						34164767	unclear	NA	NA	NA
hsa_circ_0006943	exon	NDST1	up	NA	Akt	PI3K/Akt	RBP	○		○						36306106	PTC	NA	NA	NA
hsa_circ_0002111	exon	PSD3	up	NA	NA	NA	unclear	○		○						33718243	PTC	21/51	20/31	higher
hsa_circ_0008274	exon	UGGT2	up	NA	NA	AMPK/mTOR	unclear	○		○						30575918	PTC	40/95	30/47	higher
hsa_circ_0082003	exon	MET	up	NA	NA	NA	unclear	○		○						36115894	PTC	21/52	19/28	higher
hsa_circ_0007255	exon	KIF4A	up	miR-1231	GPX4	NA	sponge	○				○				34153004	PTC	NA	NA	NA
hsa_circ_0004771	exon	NRIP1	up	miR-541-5p	PKM2	NA	sponge	○					○		○	36851875	PTC	38/86	13/16	higher
hsa_circ_0006741	exon	SH2B3	up	miR-4640-5P	IGF2BP2	NA	sponge	○						○		35002727	PTC	NA	NA	NA
hsa_circ_0002111	exon	PSD3	up	miR-134	ELF2	NA	sponge	○								33500653	PTC	NA	NA	NA
hsa_circ_0069014	exon	HTT	up	miR-23a-3p	IL-6	NA	sponge	○								33116893	PTC	13/52	37/48	higher
hsa_circ_0008274	exon	UGGT2	up	miR-154-3p	SLC7A11	NA	sponge		○	○						33473055	PTC	14/38	15/22	higher
hsa_circ_0004771	exon	NRIP1	up	miR-195-5p	P38 MAPK	JAK/STAT/MAPK	sponge		○	○						34689819	PTC	NA	NA	higher
hsa_circ_0060060	exon	EIF6	up	miR‐144‐3p	TGF‐α	NA	sponge		○			○				30540564	ATC	NA	NA	NA
hsa_circ_0000285	exon	HIPK3	up	miR‑654‑3p	NA	NA	sponge		○			○				34345298	No Patients	NA	NA	NA
hsa_circ_0001313	exon	CDCC66	up	miR-211-5p	PDK4	NA	sponge			○			○			33841577	unclear	NA	NA	NA
hsa_circ_0015278	exon	KLHL20	down	NA	NA	NA	unclear			○						33969549	PTC	74/117	29/79	lower
